# Supplementary material for: Cardiac magnetic resonance imaging in Alström syndrome
Source: Orphanet J Rare Dis. 2009 Jun 10;4:14. doi: 10.1186/1750-1172-4-14 (PMC2705344; doi:10.1186/1750-1172-4-14)
Supplement: Additional file 1 — Table 2. Cardiac MR results from the Alström patient series. [file 1750-1172-4-14-S1.xls]

## Sheet: For Margaret
	Gender	BSA	LV EDVI (83±9 ml/m2 male, 79±9 ml/m2 female)	LV ESVI (29±5 ml/m2 male, 27±5 ml/m2 female)	LV EF (66±5%)	LV Mass I (75±8 g/m2 male, 62±8g/m2 female)	RV EDVI (97 ml/m2 male, 75 ml/m2 female)	RV ESVI (43 ml/m2 male, 30 ml/m2 female)	RV EF (55% male, 60% female)	E/A	WMA	T1	T2	LV late Enhancement	RV Late enhancement	Liver
1	M	2.41	64	24	61	60.5809	75.1037	43.1535	42	Normal	RV hypokinesia	Normal	Normal	Basal lat mid wall HE	Free wall HE	Not fatty
2	F	1.82	83	62	25	36.2637	32.4176	21.978	33	Normal	Normal	Normal	Normal	Marked septal and basal lateral HE	NAD	Mild diffuce fat
3	M	2.03	73	43	40	59.6059	86.6995	50.7389	41	Normal	Global hypokinesia	Normal	Normal	LV/RV junction HE, plus lat wall	NAD	Mild diffuce fat
4	F	1.76	65	26	60	46.0227	57.3864	25	56	Normal	RV hypokinesia	Normal	Normal	Small area basal lat mid wall HE	NAD	Fatty
5	M	1.83	78	32	59	55.1913	69.3989	21.8579	68	Normal	Antero-septal hyokinesia	Normal	Normal	NAD	NAD	Fatty
6	F	1.73	85	38	55	69	72.8324	36.4162	50	Normal	Septal hypokinesia	Normal	Normal	NAD	Subtle HE	Mild diffuce fat
7	M	1.93	74	36	50	54.4041	58.5492	26.4249	55	Normal	Septal and RV hypokinesia	Normal	Normal	NAD	NAD	Mild diffuce fat
Patient 1 follow up scan	M	2.41	71.7842	28.2158	60.6936	54.7718	76.7635	48.9627	36.2162	Normal	RV hypokinesia	Normal	Normal	Basal lat mid wall HE	Free wall HE	Not fatty
Patient 6 follow up scan	F	1.73	95.3757	69.9422	26.6667	58.9595	83	49	40	Normal	Septal hypokinesia	Normal	Normal	NAD	NAD	Less fatty infiltration
